# Supplementary material for: Phenotyping of Panicle Number and Shape in Rice Breeding Materials Based on Unmanned Aerial Vehicle Imagery
Source: Plant Phenomics. 2024 Oct 24;6:0265. doi: 10.34133/plantphenomics.0265 (PMC11499587; doi:10.34133/plantphenomics.0265)
Supplement: Supplementary 1 — Figs. S1 to S7 Tables S1 to S3 [file plantphenomics.0265.f1.zip]

Archive with 4 entries (4 files):
- Fig. S5.jpg
- Fig. S6.jpg
- Fig. S7.png
- Supplementary Materials.pdf
